# Supplementary material for: Endometrial PTEN Deficiency Leads to SMAD2/3 Nuclear Translocation
Source: Cancers (Basel). 2021 Oct 5;13(19):4990. doi: 10.3390/cancers13194990 (PMC8507901; doi:10.3390/cancers13194990)
Supplement: Supplementary file 1 [file cancers-13-04990-s001.zip]

Archive with 1 entries (1 files):
- cancers-1327119-supplementary.pdf
